# Supplementary material for: Correction: Angiopoetin-2 Signals Do Not Mediate the Hypervascularization of Islets in Type 2 Diabetes
Source: PLoS One. 2023 Mar 2;18(3):e0282771. doi: 10.1371/journal.pone.0282771 (PMC9980724; doi:10.1371/journal.pone.0282771)
Supplement: S1 File — (XLSX) [file pone.0282771.s001.xlsx]

## Sheet: Fig.1B,C
Control	BMI	Vessel area (CD31)/Islet area	Mean	SEM
1	15	0.018	0.0153333	0.00145297
2	20	0.02
3	30	0.01
4	38	0.015
5	36	0.013
6	39	0.016
T2D
1	29	0.009	0.0213	0.00228059
2	19	0.02
3	28	0.027
4	24	0.021
5	24	0.025
6	20.5	0.028
7	20.3	0.023
8	35	0.014
9	32	0.032
10	57	0.014

## Sheet: Fig.1D
Mouse islet
8 weeks
	Ang-2			Tie-1			Tie-2			CD31
	2^-dct	Mean / FC	SEM/ SEM (FC)	2^-dct	Mean / FC	SEM/ SEM (FC)	2^-dct	Mean / FC	SEM/ SEM (FC)	2^-dct	Mean / FC	SEM/ SEM (FC)
ND	2.75757e-06	2.78611e-06	2.78808e-07	5.90286e-07	6.55391e-07	4.23551e-08	2.40331e-07	2.50452e-07	8.35227e-09	6.04832e-06	6.72033e-06	2.40092e-07
	3.55048e-06	1	0.100071	7.72316e-07	1	0.0646257	2.57727e-07	1	0.0333487	7.18813e-06	1	0.0357262
	2.22196e-06			5.95757e-07			2.70284e-07			6.83735e-06
	2.61445e-06			6.63203e-07			2.33468e-07			6.80752e-06
HFD	3.46353e-06	3.44055e-06	2.05042e-07	8.49051e-07	6.25515e-07	1.10796e-07	1.82786e-07	1.7939e-07	2.83199e-08	6.45111e-06	6.00961e-06	8.26181e-07
	2.85413e-06	1.23489	0.0735941	4.44755e-07	0.954416	0.169053	1.40687e-07	0.716263	0.113075	4.32374e-06	0.894244	0.122938
	3.74837e-06			7.82666e-07			2.58246e-07			8.1116e-06
	3.69617e-06			4.2559e-07			1.35841e-07			5.15201e-06

## Sheet: Fig.1E
Mouse islet
16 weeks
	Ang-2			Tie-1			Tie-2			CD31
	2^-dct	Mean / FC	SEM/ SEM (FC)	2^-dct	Mean / FC	SEM/ SEM (FC)	2^-dct	Mean / FC	SEM/ SEM (FC)	2^-dct	Mean / FC	SEM/ SEM (FC)
ND	2.6492e-06	2.36686e-06	3.3639e-07	2.07081e-06	1.8072e-06	2.16677e-07	1.79219e-06	1.01536e-06	1.75369e-07	3.60429e-05	2.34512e-05	2.97761e-06
	1.68232e-06	1	0.142125	1.40345e-06	1	0.119896	5.32855e-07	1	0.172717	2.13751e-05	1	0.12697
	3.546e-06			2.10847e-06			1.80821e-06			3.00701e-05
	2.00105e-06			1.27869e-06			8.96217e-07			1.58225e-05
	7.17821e-07			1.76984e-06			5.78898e-07			1.7566e-05
	3.50422e-06			2.33388e-06			4.04751e-07			2.62536e-05
	3.44437e-06			3.03015e-06			1.11926e-06			3.44326e-05
	2.33871e-06			1.35732e-06			1.28645e-06			2.01788e-05
	1.41809e-06			9.12239e-07			7.19383e-07			9.31944e-06
HFD	2.41156e-06	2.10322e-06	2.60018e-07	3.17488e-06	2.60704e-06	3.17501e-07	1.90101e-06	1.8391e-06	1.79653e-07	3.49563e-05	2.48357e-05	3.40383e-06
	2.81936e-06	0.888613	0.109858	3.55949e-06	1.44258	0.175686	2.18663e-06	1.81128	0.176936	3.94607e-05	1.05904	0.145145
	2.34323e-06			3.3671e-06			1.31005e-06			2.45079e-05
	1.95921e-06			2.44161e-06			1.42272e-06			2.48398e-05
	3.11309e-06			2.12405e-06			1.37082e-06			2.61941e-05
	2.3515e-06			2.97394e-06			2.1558e-06			3.11926e-05
	1.11005e-06			2.10054e-06			2.22994e-06			1.44507e-05
	6.50887e-07			5.03405e-07			1.20336e-06			5.86363e-06
	2.17013e-06			3.21835e-06			2.77153e-06			2.20557e-05

## Sheet: Fig.1F
Mouse islet
24 weeks
	Ang-2			Tie-1			Tie-2			CD31
	2^-dct	Mean / FC	SEM/ SEM (FC)	2^-dct	Mean / FC	SEM/ SEM (FC)	2^-dct	Mean / FC	SEM/ SEM (FC)	2^-dct	Mean / FC	SEM/ SEM (FC)
ND	0.000294785	7.23606e-05	4.1135e-05	9.86946e-07	7.20696e-07	1.08357e-07	4.92328e-07	2.67303e-07	4.50829e-08	0.000479668	0.00015734	7.6925e-05
	9.04241e-05	1	0.568472	7.80271e-07	1	0.15035	3.03826e-07	1	0.168659	0.000265169	1	0.488909
	0.000112352			1.21188e-06			3.28672e-07			0.00034844
	1.36396e-06			5.28306e-07			1.66532e-07			2.72929e-06
	2.86537e-06			5.94324e-07			1.97947e-07			2.68389e-06
	3.06073e-06			4.58873e-07			2.29565e-07			1.20423e-06
	1.67294e-06			4.84271e-07			1.52248e-07			1.48647e-06
HFD	0.000230061	0.000105066	3.7154e-05	1.32705e-06	1.55606e-06	2.34659e-07	5.91563e-07	5.54077e-07	1.19246e-07	0.00100712	0.000652871	0.000296252
	0.000140122	1.45198	0.513456	1.32405e-06	2.15911	0.325601	5.45032e-07	2.07284	0.44611	0.000388905	4.14943	1.88288
	0.000161275			1.91428e-06			7.35003e-07			0.00208783
	0.000191377			2.75716e-06			1.14359e-06			0.00107012
	3.91291e-06			1.46646e-06			2.47129e-07			3.97121e-06
	4.41818e-06			1.29539e-06			2.96466e-07			7.24515e-06
	4.29851e-06			8.08054e-07			3.19757e-07			4.90087e-06

## Sheet: Fig.1G
Mouse islet
eNOS
	8 weeks				16 weeks					24 weeks
	2^-dct	Mean / FC	SD/SD (FC)	SEM/SEM (FC)	2^-dct	Mean / FC	SD/SD (FC)	SEM/SEM (FC)		2^-dct	Mean / FC	SD/SD (FC)	SEM/ SEM (FC)
ND	1.76619e-07	1.87553e-07	4.62345e-08	2.31172e-08	2.71121e-07	1.97038e-07	1.04769e-07	7.40826e-08	ND	2.80855e-07	1.4318e-07	1.20117e-07	4.53999e-08
	2.44901e-07	1	0.246515	0.123257	1.22955e-07	1	0.531718	0.375981		2.85291e-07	1	0.838925	0.317084
	1.33302e-07				n.d.					2.40929e-07
	1.95389e-07				n.d.					5.52808e-08
HFD	1.84e-07	1.46252e-07	8.78489e-08	4.39245e-08	1.22455e-07	2.27738e-07	1.48893e-07	1.05283e-07		8.12454e-08
	5.16083e-08	0.779792	0.468396	0.234198	3.33021e-07	1.15581	0.755655	0.534329		1.55989e-08
	2.49371e-07				n.d.					4.30573e-08
	1.00029e-07				n.d.				HFD	2.60807e-07	3.13029e-07	1.35417e-07	5.11827e-08
										1.44741e-07	2.18627	0.945781	0.357472
										4.09964e-07
										5.03921e-07
										2.86257e-07
										4.18461e-07
										1.67052e-07

## Sheet: Fig.1H
Mouse islet
ICAM
	8 weeks					16 weeks				24 weeks
	2^-dct	Mean / FC	SD/ SD (FC)	SEM/ SEM (FC)		2^-dct	Mean / FC	SEM/ SEM (FC)		2^-dct	Mean / FC	SEM/ SEM (FC)
ND	1.26931e-06	2.05425e-06	5.53093e-07	2.76547e-07	ND	3.01915e-06	1.29377e-06	2.7557e-07	ND	3.6428e-05	1.13723e-05	5.40403e-06
	2.07912e-06	1	0.269244	0.134622		5.27892e-07	1	0.212999		1.8373e-05	1	0.475191
	2.51218e-06					1.43931e-06				2.1555e-05
	2.35638e-06					8.8745e-07				6.67753e-07
HFD	2.2158e-06	1.97703e-06	2.95962e-07	1.47981e-07		9.06103e-07				8.36059e-07
	1.54926e-06	0.962409	0.144074	0.0720368		2.07263e-06				9.20729e-07
	2.12115e-06					3.23365e-07				8.25733e-07
	2.02189e-06					1.15625e-06			HFD	4.96825e-05	2.87644e-05	1.01038e-05
						1.31174e-06				4.99619e-05	2.52933	0.888458
					HFD	1.35189e-06	9.30963e-07	1.7938e-07		4.60794e-05
						1.56342e-06	0.719576	0.13865		5.46925e-05
						1.03344e-06				2.94732e-07
						1.56741e-06				3.28049e-07
						5.26878e-07				3.11811e-07
						1.21335e-06
						3.35934e-07
						1.20684e-07
						6.65669e-07

## Sheet: Fig.1I
Human islet
	Ang-1			Ang-2			Tie-1			Tie-2
	2^-dct	Mean / FC	SEM/ SEM (FC)	2^-dct	Mean / FC	SEM/ SEM (FC)	2^-dct	Mean / FC	SEM/ SEM (FC)	2^-dct	Mean / FC	SEM/ SEM (FC)
Control	2.48055e-08	2.17557e-07	1.13999e-07	9.76974e-07	6.5504e-07	1.95346e-07	1.15989e-06	4.32656e-07	1.5226e-07	2.25048e-07	2.24414e-07	2.29489e-08
	5.7988e-07	1	0.523994	1.89126e-06	1	0.29822	6.54425e-07	1	0.351919	3.29935e-07	1	0.102261
	8.64586e-07			3.54457e-07			5.80497e-08			1.73907e-07
	1.28291e-07			3.78297e-07			9.52887e-07			2.44171e-07
	2.80788e-08			5.69615e-07			2.29918e-07			2.26744e-07
	2.67027e-08			1.55554e-07			1.07871e-07			1.20682e-07
	5.3506e-08			4.18492e-07			1.18828e-07			1.90978e-07
	3.46054e-08			4.95673e-07			1.79377e-07			2.83848e-07
T2D	1.00402e-07	3.59277e-08	1.13102e-08	1.2625e-06	5.83603e-07	1.60785e-07	1.71002e-06	5.43599e-07	2.34306e-07	4.34865e-07	2.52661e-07	6.19035e-08
	1.72698e-08	0.165142	0.0519874	8.93135e-07	0.890941	0.245458	1.08516e-06	1.25642	0.541554	3.61865e-07	1.12587	0.275845
	2.90072e-08			4.56317e-07			3.63147e-07			7.28545e-08
	2.68301e-08			1.20129e-07			8.22299e-08			1.12597e-07
	4.11123e-08			3.70317e-07			2.55306e-07			3.7699e-07
	1.14279e-08			1.48212e-07			5.25405e-08			5.67061e-08
	2.54449e-08			8.34613e-07			2.56783e-07			3.52749e-07
	CD31			ICAM
	2^-dct	Mean / FC	SEM/ SEM (FC)	2^-dct	Mean / FC	SEM/ SEM (FC)
Control	1.51622e-06	1.41082e-06	2.68067e-07	7.04342e-07	2.5416e-06	9.78477e-07
	7.33656e-07	1	0.190008	1.03751e-06	1	0.384985
	1.35818e-06			4.57897e-06
	2.03523e-06			3.84557e-06
T2D	7.19965e-07	1.28933e-06	4.69965e-07	2.44281e-06	5.2906e-06	1.58258e-06
	1.39931e-06	0.913882	0.333115	3.71493e-06	2.0816	0.622673
	4.68151e-07			9.70219e-06
	2.56988e-06			5.30248e-06

## Sheet: Fig.2A
Mouse islets	Stimulatory index	Mean	SEM
11.1 mM gluc	1.85871	3.32874	0.66798
	3.97149
	6.31149
	2.62791
	2.17371
	3.02915
22.2 mM gluc+palm	1.65224	1.56294	0.233146
	2.3761
	0.999986
	1.54046
	1.2459
11.1 mM gluc+cyto	1.57186	1.73326	0.348434
	2.2255
	3.22711
	1.27043
	1.03366
	1.071

## Sheet: Fig.2B
Mouse islets	CD31/islet area	Mean	SEM
11.1 mM gluc	0.0101925	0.0106702	0.00336417
	0.0106196
	0.0191636
	0.00270511
22.2 mM gluc+palm	0.0147176	0.00443052	0.0034378
	0.00056329
	0.00168724
	0.000753969
11.1 mM gluc+cyto	0.00174887	0.00114927	0.000383269
	0.000320079
	0.00185114
	0.000676998

## Sheet: Fig.2D
Human islets	Stimulatory index	Mean	SEM
5.5 mM gluc	4.20602	7.47645	1.6158
	5.71358
	3.84545
	10.5293
	6.65772
	13.9066
22.2 mM gluc+palm	0.52101	1.22759	0.429505
	0.680439
	1.48005
	1.08853
	0.383147
	3.21239
5.5 mM gluc+cyto	2.56741	3.1583	1.02247
	2.70444
	2.03046
	8.19568
	1.5563
	1.8955

[truncated: 37 more sheets: Fig.2E, Fig.2G, Fig.2H, Fig.2I, Fig.2J, Fig.2K, Fig.2L, Fig.2M, Fig.3B, Fig.3D, Fig.3E, Fig.3F, Fig.3G, Fig.3H, Fig.4A, Fig.4B, Fig.4C,D, Fig.4E, Fig.4F, Fig.4G …]
