# Supplementary material for: Correction: Angiopoetin-2 Signals Do Not Mediate the Hypervascularization of Islets in Type 2 Diabetes
Source: PLoS One. 2023 Mar 2;18(3):e0282771. doi: 10.1371/journal.pone.0282771 (PMC9980724; doi:10.1371/journal.pone.0282771)
Supplement: S3 File — (XLSX) [file pone.0282771.s003.xlsx]

## Sheet: Fig.1B
Vessel area	Control	T2D		Results "R" with wilcox.test-function
(CD31)/Islet area	0.018	0.009		Control vs T2D
	0.02	0.02		> wilcox.test(x,y,"less", paired=FALSE, correct=FALSE)
	0.01	0.027		Wilcoxon rank sum test
	0.015	0.021		data: x and y
	0.013	0.025		W = 14.5, p-value = 0.04612
	0.016	0.028		alternative hypothesis: true location shift is less than 0
		0.023		data significant for paired Wilcoxon
		0.014
		0.032		> wilcox.test(x,y,"two.sided", paired=FALSE, correct=FALSE)
		0.014		Wilcoxon rank sum test
Ttest	0.0408763			data: x and y
				W = 14.5, p-value = 0.09224
				alternative hypothesis: true location shift is not equal to 0
				data not significant for a two.sided Wilcoxon

## Sheet: Fig.2B
Mouse islets	11.1 mM gluc	11.1 mM gluc+cyto
CD31/islet area	0.0101925	0.00174887		Results "R" with wilcox.test-function
	0.0106196	0.000320079
Ttest	0.0191636	0.00185114		> x <- c(0.010192456, 0.010619576, 0.019163606, 0.002705112)
0.0307	0.00270511	0.000676998		> y <- c(0.001748866, 0.000320079, 0.001851142, 0.000676998)
				> wilcox.test(x,y, paired=FALSE, exact=TRUE)
				Wilcoxon rank sum exact test
				data: x and y
				W = 16, p-value = 0.02857
				PRISM
				Table Analyzed	Data 1
				Column B	GP
				vs.	vs.
				Column A	5
				Mann Whitney test
				P value	0.0286
				Exact or approximate P value?	Exact
				P value summary	*
				Significantly different (P < 0.05)?	Yes
				One- or two-tailed P value?	Two-tailed
				Sum of ranks in column A,B	26 , 10
				Mann-Whitney U	0
				Difference between medians
				Median of column A	0.01041, n=4
				Median of column B	0.001213, n=4
				Difference: Actual	-0.009193
				Difference: Hodges-Lehmann	-0.009193

## Sheet: Fig.2D
Human islets		5.5 mM gluc	22.2 mM gluc+palm	5.5 mM gluc+cyto
Stimulatory index		4.20602	0.52101	2.56741
		5.71358	0.680439	2.70444
		3.84545	1.48005	2.03046
		10.5293	1.08853	8.19568
		6.65772	0.383147	1.5563
		13.9066	3.21239	1.8955
Ttest	22.2 vs 5.5	column 1 vs 2
0.004
Ttest	5.5 cyto vs 5.5	column 1 vs 3
0.047
		Results "R" with wilcox.test-function								PRISM
		5.5 mM VS 22.2 mM gluc+palm								Table Analyzed	Data 1
		> x <- c(0.521009824,0.680438544,1.480048611,1.088531347,0.38314699,3.21239263)								Column B	GP
		> y <- c(4.206018475,5.713580676,3.845453735,10.52934122,6.657721038,13.90659253)								vs.	vs.
										Column A	5
		> wilcox.test(x,y,"two.sided", paired=FALSE, exact=TRUE)								Mann Whitney test
										P value	0.0022
		Wilcoxon rank sum exact test								Exact or approximate P value?	Exact
										P value summary	**
		data: x and y								Significantly different (P < 0.05)?	Yes
		W = 0, p-value = 0.002165								One- or two-tailed P value?	Two-tailed
		alternative hypothesis: true location shift is not equal to 0								Sum of ranks in column A,B	57 , 21
										Mann-Whitney U	0
		> wilcox.test(x,y,"less", paired=FALSE, exact=TRUE)
										Difference between medians
		Wilcoxon rank sum exact test								Median of column A	6.186, n=6
		data: x and y								Median of column B	0.8845, n=6
		W = 0, p-value = 0.001082								Difference: Actual	-5.301
		alternative hypothesis: true location shift is less than 0								Difference: Hodges-Lehmann	-5.185
		Results "R" with wilcox.test-function
		5.5 mM VS 5.5 mM gluc+cyto								PRISM
		> x <- c(2.56740519,2.704436671,2.030458275,8.195682381,1.556299802,1.895501928)								Table Analyzed	Data 1
		> y <- c(4.206018475,5.713580676,3.845453735,10.52934122,6.657721038,13.90659253)								Column C	C
										vs.	vs.
		> wilcox.test(x,y,"two.sided", paired=FALSE, exact=TRUE)								Column A	5
		Wilcoxon rank sum exact test								Mann Whitney test
										P value	0.026
		data: x and y								Exact or approximate P value?	Exact
		W = 4, p-value = 0.02597								P value summary	*
		alternative hypothesis: true location shift is not equal to 0								Significantly different (P < 0.05)?	Yes
										One- or two-tailed P value?	Two-tailed
		> wilcox.test(x,y,"less", paired=FALSE, exact=TRUE)								Sum of ranks in column A,C	53 , 25
										Mann-Whitney U	4
		Wilcoxon rank sum exact test
		data: x and y								Difference between medians
		W = 4, p-value = 0.01299								Median of column A	6.186, n=6
		alternative hypothesis: true location shift is less than 0								Median of column C	2.299, n=6
										Difference: Actual	-3.887
										Difference: Hodges-Lehmann	-3.751

## Sheet: Fig.2E
Mouse islets	5.5 mM gluc	5.5 mM gluc+cyto			Results "R" with wilcox.test-function
CD31/islet area	0.033332	0.007163
	0.021346	0.00451			> x <- c(0.033332, 0.021346, 0.029795, 0.03142, 0.0119)
Ttest	0.029795	0.017401			> y <- c(0.007163, 0.00451, 0.017401, 0.009859, 0.0009)
0.0067	0.03142	0.009859
	0.0119	0.0009			> wilcox.test(x,y,"two.sided", paired=FALSE, exact=TRUE)
					Wilcoxon rank sum exact test
					data: x and y
					W = 24, p-value = 0.01587
					alternative hypothesis: true location shift is not equal to 0
					PRISM
					Table Analyzed	Data 1
					Column B	C
					vs.	vs.
					Column A	5
					Mann Whitney test
					P value	0.0159
					Exact or approximate P value?	Exact
					P value summary	*
					Significantly different (P < 0.05)?	Yes
					One- or two-tailed P value?	Two-tailed
					Sum of ranks in column A,B	39 , 16
					Mann-Whitney U	1
					Difference between medians
					Median of column A	0.02980, n=5
					Median of column B	0.007163, n=5
					Difference: Actual	-0.02263
					Difference: Hodges-Lehmann	-0.01994

## Sheet: Fig.3B
11.1mM gluc	11.1mM gluc	11.1mM gluc	11.1mM gluc+cyto
rtTA	Ang2-rtTA	iTie2-rtTA	rtTA			Results "R" with wilcox.test-function					PRISM
1	0.517487	0.658323	0.483437			column 1 vs 2					Column B	Ang2-rtTA
1	0.586808	0.447602	0.475526			> x <- c(1, 1, 1, 1)					vs.	vs.
1	0.256008	0.226069	0.107797			> y <- c(0.517487278, 0.586807948, 0.256007619, 0.658114407)					Column A	rtTA
1	0.658114		1.15255
						> wilcox.test(x,y, paired=FALSE, exact=TRUE)					Mann Whitney test
Ttest	0.001	column 1 vs 2									P value	0.0286
	0.003	column 1 vs 3				Wilcoxon rank sum test with continuity correction					Exact or approximate P value?	Exact
	0.043	column 1 vs 4									P value summary	*
						data: x and y					Significantly different (P < 0.05)?	Yes
						W = 16, p-value = 0.02107					One- or two-tailed P value?	Two-tailed
						alternative hypothesis: true location shift is not equal to 0					Sum of ranks in column A,B	26 , 10
											Mann-Whitney U	0
						Results "R" with wilcox.test-function					Difference between medians
						column 1 vs 3					Median of column A	1.000, n=4
						> x <- c(1, 1, 1, 1)					Median of column B	0.5521, n=4
						> y <- c(0.658323269, 0.447602013, 0.226069188)					Difference: Actual	-0.4479
											Difference: Hodges-Lehmann	-0.4479
						> wilcox.test(x,y, paired=FALSE, exact=TRUE)
											Column C	iTie2-rtTA
						Wilcoxon rank sum test with continuity correction					vs.	vs.
											Column A	rtTA
						data: x and y
						W = 12, p-value = 0.03191					Mann Whitney test
						alternative hypothesis: true location shift is not equal to 0					P value	0.0286
											Exact or approximate P value?	Exact
											P value summary	*
						Results "R" with wilcox.test-function					Significantly different (P < 0.05)?	Yes
						column 1 vs 4					One- or two-tailed P value?	Two-tailed
						> x <- c(1, 1, 1, 1)					Sum of ranks in column A,C	22 , 6
						> y <- c(0.483436681, 0.475525857, 0.107796533, 1.152547957)					Mann-Whitney U	0
						> wilcox.test(x,y, paired=FALSE, exact=TRUE)					Difference between medians
											Median of column A	1.000, n=4
						Wilcoxon rank sum test with continuity correction					Median of column C	0.4476, n=3
											Difference: Actual	-0.5524
						data: x and y					Difference: Hodges-Lehmann	-0.5524
						W = 12, p-value = 0.2817	NS
						alternative hypothesis: true location shift is not equal to 0					Column D	rtTA
											vs.	vs.
											Column A	rtTA
											Mann Whitney test
											P value	0.3143	NS
											Exact or approximate P value?	Exact
											P value summary	ns
											Significantly different (P < 0.05)?	No
											One- or two-tailed P value?	Two-tailed
											Sum of ranks in column A,D	22 , 14
											Mann-Whitney U	4
											Difference between medians
											Median of column A	1.000, n=4
											Median of column D	0.4795, n=4
											Difference: Actual	-0.5205
											Difference: Hodges-Lehmann	-0.5205

## Sheet: Fig.4A
ipGTT	rtTA ND	rtTA HFD		rtTA ND	rtTA HFD		rtTA ND	rtTA HFD		rtTA ND	rtTA HFD		rtTA ND	rtTA HFD
15 min	264	406	30 min	209	420	60 min	117	282	90 min	99	195	120 min	80	179
	291	390		259	351		132	279		114	230		112	158
	256	448		221	495		137	330		90	215		87	136
	200	293		181	313		128	248		104	197		81	198
	299	255		222	331		123	198		107	154		100	137
	290	300		175	360		138	260		119	204		96	155
	188	271		126	284		85	136		78	115		77	110
	273	291		234	263		128	237		111	154		100	112
		298			372			253			189			159
		264			429			354			269			193
		310			344			254			203			183
		426			392			285			190			159
		305			326			198			165			142
		369			317			238			203			175
		269			305			176			130			134
		291			338			331			227			186
		258			254			124			107			98
Ttest		303	Ttest		257	Ttest		181	Ttest		140	Ttest		137
0.0145659		300	1.40911e-05		258	5.69835e-05		161	3.19131e-05		150	5.37459e-06		148
RTTA ND vs RTTA HFD
for 15,30,60,90,120 min after Glucose
Results "R" with wilcox.test-function									Results "R" with wilcox.test-function
15min									30min
> x <- c(264, 291, 256, 200, 299, 290, 188, 273)									> x <- c(209, 259, 221, 181, 222, 175, 126, 234)
> y <- c(406, 390, 448, 293, 255, 300, 271, 291, 298, 264, 310, 426, 305, 369, 269, 291, 258, 303, 300)									> y <- c(420, 351, 495, 313, 331, 360, 284, 263, 372, 429, 344, 392, 326, 317, 305, 338, 254, 257, 258)
> wilcox.test(x,y, paired=FALSE, exact=TRUE)									> wilcox.test(x,y, paired=FALSE, exact=TRUE)
data: x and y									data: x and y
W = 28.5, p-value = 0.01249									W = 3, p-value = 6.306e-06
alternative hypothesis: true location shift is not equal to 0									alternative hypothesis: true location shift is not equal to 0
Results "R" with wilcox.test-function									Results "R" with wilcox.test-function
60min									90min
> x <- c(117, 132, 137, 128, 123, 138, 85, 128)									> x <- c(99, 114, 90, 104, 107, 119, 78, 111)
> y <- c(282, 279, 330, 248, 198, 260, 136, 237, 253, 354, 254, 285, 198, 238, 176, 331, 124, 181, 161)									> y <- c(195, 230, 215, 197, 154, 204, 115, 154, 189, 269, 203, 190, 165, 203, 130, 227, 107, 140, 150)
> wilcox.test(x,y, paired=FALSE, exact=TRUE)									> wilcox.test(x,y, paired=FALSE, exact=TRUE)
data: x and y									data: x and y
W = 7, p-value = 0.0002743									W = 4.5, p-value = 0.0001621
alternative hypothesis: true location shift is not equal to 0									alternative hypothesis: true location shift is not equal to 0
Results "R" with wilcox.test-function
120min
> x <- c(80, 112, 87, 81, 100, 96, 77, 100)
> y <- c(179, 158, 136, 198, 137, 155, 110, 112, 159, 193, 183, 159, 142, 175, 134, 186, 98, 137, 148)
> wilcox.test(x,y, paired=FALSE, exact=TRUE)
data: x and y
W = 4.5, p-value = 0.0001617
alternative hypothesis: true location shift is not equal to 0
PRISM	15 min			30 min			60 min			90 min			120 min
	Column B	RTTA_HFD		Column B	Data Set-B		Column B	Data Set-B		Column B	Data Set-B		Column B	Data Set-B
	vs.	vs.		vs.	vs.		vs.	vs.		vs.	vs.		vs.	vs.
	Column A	RTTA_ND		Column A	Data Set-A		Column A	Data Set-A		Column A	Data Set-A		Column A	Data Set-A
	Mann Whitney test			Mann Whitney test			Mann Whitney test			Mann Whitney test			Mann Whitney test
	P value	0.0098		P value	<0.0001		P value	<0.0001		P value	<0.0001		P value	<0.0001
	Exact or approximate P value?	Exact		Exact or approximate P value?	Exact		Exact or approximate P value?	Exact		Exact or approximate P value?	Exact		Exact or approximate P value?	Exact
	P value summary	**		P value summary	****		P value summary	****		P value summary	****		P value summary	****
	Significantly different (P < 0.05)?	Yes		Significantly different (P < 0.05)?	Yes		Significantly different (P < 0.05)?	Yes		Significantly different (P < 0.05)?	Yes		Significantly different (P < 0.05)?	Yes
	One- or two-tailed P value?	Two-tailed		One- or two-tailed P value?	Two-tailed		One- or two-tailed P value?	Two-tailed		One- or two-tailed P value?	Two-tailed		One- or two-tailed P value?	Two-tailed
	Sum of ranks in column A,B	64.50 , 313.5		Sum of ranks in column A,B	39 , 339		Sum of ranks in column A,B	43 , 335		Sum of ranks in column A,B	40.50 , 337.5		Sum of ranks in column A,B	40.50 , 337.5
	Mann-Whitney U	28.5		Mann-Whitney U	3		Mann-Whitney U	7		Mann-Whitney U	4.5		Mann-Whitney U	4.5
	Difference between medians			Difference between medians			Difference between medians			Difference between medians			Difference between medians
	Median of column A	268.5, n=8		Median of column A	215.0, n=8		Median of column A	128.0, n=8		Median of column A	105.5, n=8		Median of column A	91.50, n=8
	Median of column B	300.0, n=19		Median of column B	331.0, n=19		Median of column B	248.0, n=19		Median of column B	190.0, n=19		Median of column B	155.0, n=19
	Difference: Actual	31.5		Difference: Actual	116		Difference: Actual	120		Difference: Actual	84.5		Difference: Actual	63.5
	Difference: Hodges-Lehmann	40		Difference: Hodges-Lehmann	129		Difference: Hodges-Lehmann	120		Difference: Hodges-Lehmann	84		Difference: Hodges-Lehmann	59.5

## Sheet: Fig.4B
ipITT	rtTA ND	rtTA HFD	ipITT	rtTA ND	rtTA HFD		Results "R" with wilcox.test-function
15 min	85	159	60 min	21	59		15min
	88	137		41	80		> x <- c(85, 88, 82, 75, 148, 61, 51, 66)
	82	154		29	53		> y <- c(159, 137, 154, 186, 67, 152, 84, 105, 142, 128, 111, 188, 141, 233, 111, 106, 97)
	75	186		40	65
	148	67		100	48		> wilcox.test(x,y, paired=FALSE, exact=TRUE)
	61	152		20	98
	51	84		20	29		Wilcoxon rank sum test with continuity correction
	66	105		20	58
		142			79		data: x and y
		128			66		W = 17, p-value = 0.003256
		111			57		alternative hypothesis: true location shift is not equal to 0
		188			97
		141			67
		233			94		Results "R" with wilcox.test-function
		111			77		60min
Ttest		106	Ttest		62		> x <- c(21, 41, 29, 40, 100, 20, 20, 20)
0.00366461		97	0.00188009		76		> y <- c(59, 80, 53, 65, 48, 98, 29, 58, 79, 66, 57, 97, 67, 94, 77, 62, 76)
RTTA ND vs RTTA HFD							> wilcox.test(x,y, paired=FALSE, exact=TRUE)
for 15,60 min after insulin
PRISM							Wilcoxon rank sum test with continuity correction
	Column B	rtTA HFD		Column D	rtTA HFD
	vs.	vs.		vs.	vs.		data: x and y
	Column A	rtTA ND		Column C	rtTA ND		W = 19.5, p-value = 0.005127
							alternative hypothesis: true location shift is not equal to 0
	Mann Whitney test			Mann Whitney test
	P value	0.0018		P value	0.0032
	Exact or approximate P value?	Exact		Exact or approximate P value?	Exact
	P value summary	**		P value summary	**
	Significantly different (P < 0.05)?	Yes		Significantly different (P < 0.05)?	Yes
	One- or two-tailed P value?	Two-tailed		One- or two-tailed P value?	Two-tailed
	Sum of ranks in column A,B	53 , 272		Sum of ranks in column C,D	55.50 , 269.5
	Mann-Whitney U	17		Mann-Whitney U	19.5
	Difference between medians			Difference between medians
	Median of column A	78.50, n=8		Median of column C	25.00, n=8
	Median of column B	137.0, n=17		Median of column D	66.00, n=17
	Difference: Actual	58.5		Difference: Actual	41
	Difference: Hodges-Lehmann	53.5		Difference: Hodges-Lehmann	38

## Sheet: Fig.4D
GSIS	rtTA ND	rtTA HFD		rtTA ND	rtTA HFD		Ang2-rtTA ND	Ang2-rtTA HFD		Ang2-rtTA ND	Ang2-rtTA HFD
SI 15 min	3.28894	1.02229	SI 30 min	3.16069	0.818095	SI 15 min	2.14602	1.64315	SI 30 min	1.18515	1.58188
	8.76587	0.451235		7.73984	0.358176		0.398636	1.80165		1.51755	1.03886
	1.47078	1.27522		3.18456	0.3856		0.557472	1.73302		0.893915	0.610054
	7.6395	1.92845		4.85625	1.61686		1.03416	1.0486		0.19695	0.482607
	3.18046	0.489394		2.36345	0.137891		1.9644	1.21231		1.40335	0.745068
	0.392774	1.87689		0.437216	0.695146		8.4064	1.29231		7.7028	1.05945
	1.34691	0.78083		2.74366	0.909086		4.44816	1.70582		3.67993	0.865186
	2.65769	0.824264		1.15347	0.249184			1.12326			0.406497
		0.32634			0.21469			1.01827			0.773867
		0.0445673			0.0445673			1.7514			1.53323
		4.09923			1.9563			1.54433			0.667132
		0.754481			0.620366			2.20034			2.44586
		1.33763			2.05399			0.824342			0.327288
		0.993491			0.450068			0.618201			0.214785
		2.58838			1.31158			1.18381			0.335724
		0.424385			0.281255			1.07395			0.403194
Ttest		0.715942	Ttest		0.29298	Ttest		0.730242	Ttest		0.200604
0.00439757		0.805543	0.000190755		0.423213	0.0452048		0.50698	0.0245157
RTTA HFD vs ND		15 & 30 min
Ang2RTTA HFD vs ND		15 & 30 min
	Results "R" with wilcox.test-function
	RTTA HFD vs ND, 15min
	> x <- c(3.288942828, 8.765872922, 1.470777778, 7.6395, 3.180459697, 0.392773866, 1.346908927, 2.657692886)
	> y <- c(1.022290018, 0.451235417, 1.27522, 1.928448528, 0.489394296, 1.876890824, 0.780829519, 0.824263778, 0.326340269, 0.044567252, 4.099227097, 0.754481319, 1.337632339, 0.993490643, 2.588377839, 0.424384525, 0.715941838, 0.805543107)
	> wilcox.test(x,y, paired=FALSE, exact=TRUE)
	Wilcoxon rank sum exact test
	data: x and y
	W = 117, p-value = 0.0111
	alternative hypothesis: true location shift is not equal to 0
	Results "R" with wilcox.test-function
	RTTA HFD vs ND, 30min
	> x <- c(3.160691442, 7.739837783, 3.184555556, 4.85625, 2.363452162, 0.437215745, 2.743657535, 1.153466687)
	> y <- c(0.818095147, 0.358176041, 0.3856, 1.616855501, 0.137890643, 0.695145944, 0.909085865, 0.249184393, 0.214690384, 0.044567252, 1.956296886, 0.620365704, 2.053994225, 0.450067806, 1.311579398, 0.281254921, 0.292979801, 0.423213485)
	> wilcox.test(x,y, paired=FALSE, exact=TRUE)
	Wilcoxon rank sum exact test
	data: x and y
	W = 131, p-value = 0.0004442
	alternative hypothesis: true location shift is not equal to 0
	Results "R" with wilcox.test-function
	Ang2RTTA HFD vs ND, 15min
	> x <- c(2.146018455, 0.398635615, 0.557471566, 1.034155598, 1.9644, 8.4064, 4.44815954)
	> y <- c(1.643152491, 1.801654229, 1.733022553, 1.048599354, 1.212305425, 1.292309591, 1.705817887, 1.123264563, 1.018268855, 1.751397555, 1.544333396, 2.200343263, 0.82434194, 0.618200539, 1.183813381, 1.07394822, 0.730242049, 0.50697976)
	> wilcox.test(x,y, paired=FALSE, exact=TRUE)
	Wilcoxon rank sum exact test
	data: x and y
	W = 76, p-value = 0.4584			N.S.
	alternative hypothesis: true location shift is not equal to 0
	Results "R" with wilcox.test-function
	Ang2RTTA HFD vs ND, 30min
	> x <- c(1.185150376, 1.517548812, 0.893914775, 0.196949891, 1.40335, 7.7028, 3.679928564)
	> y <- c(1.581878729, 1.038860523, 0.610054177, 0.482607357, 0.745067698, 1.059449451, 0.865186385, 0.406497262, 0.773866745, 1.533234753, 0.667131812, 2.445863393, 0.327287541, 0.214785199, 0.335724144, 0.403194484, 0.200604116)
	> wilcox.test(x,y, paired=FALSE, exact=TRUE)
	Wilcoxon rank sum exact test
	data: x and y
	W = 88, p-value = 0.0492
	alternative hypothesis: true location shift is not equal to 0
PRISM	Column B	RTTA_HFD		Column D	rtTA HFD		Column F	Ang2-rtTA HFD		Column H	Ang2-rtTA HFD
	vs.	vs.		vs.	vs.		vs.	vs.		vs.	vs.
	Column A	RTTA_ND		Column C	rtTA ND		Column E	Ang2-rtTA ND		Column G	Ang2-rtTA ND
	Mann Whitney test			Mann Whitney test			Mann Whitney test			Mann Whitney test
	P value	0.0111		P value	0.0004		P value	0.1961	N.S.	P value	0.0469
	Exact or approximate P value?	Exact		Exact or approximate P value?	Exact		Exact or approximate P value?	Exact		Exact or approximate P value?	Exact
	P value summary	*		P value summary	***		P value summary	ns		P value summary	*
	Significantly different (P < 0.05)?	Yes		Significantly different (P < 0.05)?	Yes		Significantly different (P < 0.05)?	No		Significantly different (P < 0.05)?	Yes
	One- or two-tailed P value?	Two-tailed		One- or two-tailed P value?	Two-tailed		One- or two-tailed P value?	Two-tailed		One- or two-tailed P value?	Two-tailed
	Sum of ranks in column A,B	153 , 198		Sum of ranks in column C,D	167 , 184		Sum of ranks in column E,F	132 , 219		Sum of ranks in column G,H	114 , 162
	Mann-Whitney U	27		Mann-Whitney U	13		Mann-Whitney U	48		Mann-Whitney U	26
	Difference between medians			Difference between medians			Difference between medians			Difference between medians
	Median of column A	2.919, n=8		Median of column C	2.952, n=8		Median of column E	2.055, n=8		Median of column G	1.403, n=7
	Median of column B	0.8149, n=18		Median of column D	0.4366, n=18		Median of column F	1.198, n=18		Median of column H	0.6386, n=16
	Difference: Actual	-2.104		Difference: Actual	-2.516		Difference: Actual	-0.8572		Difference: Actual	-0.7648
	Difference: Hodges-Lehmann	-1.847		Difference: Hodges-Lehmann	-2.306		Difference: Hodges-Lehmann	-0.8606		Difference: Hodges-Lehmann	-0.7581

## Sheet: Fig.4E
BCM	rtTA ND	HFD	Ang2-rtTA HFD		PRISM			Results "R" with wilcox.test-function
	1.20201	2.04009	2.02701		Column B	HFD		RTTA HFD vs ND
	1.74564	3.48275	1.42959		vs.	vs.		> x <- c(1.202006492, 1.745640653, 2.517099021, 0.900593717, 1.672535378, 1.66879)
	2.5171	1.79425	1.35314		Column A	rtTA ND		> y <- c(2.040087677, 3.48274931, 1.794253901, 2.046886277, 3.20034714, 2.917756)
	0.900594	2.04689	1.49584
	1.67254	3.20035	0.920839		Mann Whitney test			> wilcox.test(x,y, paired=FALSE, exact=TRUE)
	1.66879	2.91776	1.30156		P value	0.0152
			1.05181		Exact or approximate P value?	Exact		Wilcoxon rank sum exact test
			1.26139		P value summary	*
					Significantly different (P < 0.05)?	Yes		data: x and y
Ttest	RTTA HFD vs ND		column 1 vs 2		One- or two-tailed P value?	Two-tailed		W = 3, p-value = 0.01515
0.0252517					Sum of ranks in column A,B	24 , 54		alternative hypothesis: true location shift is not equal to 0
					Mann-Whitney U	3
Ttest	Ang2-rTTA HFD vs HFD		column 2 vs 3
0.00095839					Difference between medians			Results "R" with wilcox.test-function
					Median of column A	1.671, n=6		Ang2-rTTA HFD vs HFD
					Median of column B	2.482, n=6		> x <- c(2.027011581, 1.429588846, 1.35314, 1.49584, 0.920839334, 1.301556695, 1.051808763, 1.261392051)
					Difference: Actual	0.8117		> y <- c(2.040087677, 3.48274931, 1.794253901, 2.046886277, 3.20034714, 2.917756)
					Difference: Hodges-Lehmann	0.9297
								> wilcox.test(x,y, paired=FALSE, exact=TRUE)
					Column C	Ang2-rtTA HFD
					vs.	vs.		Wilcoxon rank sum exact test
					Column B	HFD
								data: x and y
					Mann Whitney test			W = 1, p-value = 0.001332
					P value	0.0013		alternative hypothesis: true location shift is not equal to 0
					Exact or approximate P value?	Exact
					P value summary	**
					Significantly different (P < 0.05)?	Yes
					One- or two-tailed P value?	Two-tailed
					Sum of ranks in column B,C	68 , 37
					Mann-Whitney U	1
					Difference between medians
					Median of column B	2.482, n=6
					Median of column C	1.327, n=8
					Difference: Actual	-1.155
					Difference: Hodges-Lehmann	-1.123

## Sheet: Fig.4F
Mouse islets	rtTA ND	Ang2-rtTA HFD		Results "R" with wilcox.test-function
%TUNEL	0	0		rtTA ND vs Ang2-rtTA HFD
	0	0.0219		> x <- c(0, 0, 0, 0, 0.00728863, 0)
	0	0.0102		> y <- c(0, 0.0219, 0.0102, 0.027510316, 0.04576659, 0.061735294)
	0	0.0275103
Ttest	0.00728863	0.0457666		> wilcox.test(x,y, paired=FALSE, exact=TRUE)
0.0174999	0	0.0617353
				Wilcoxon rank sum test with continuity correction
				data: x and y
				W = 3.5, p-value = 0.01671
				alternative hypothesis: true location shift is not equal to 0
				PRISM
				Column B	Ang2-rtTA HFD
				vs.	vs.
				Column A	rtTA ND
				Mann Whitney test
				P value	0.0152
				Exact or approximate P value?	Exact
				P value summary	*
				Significantly different (P < 0.05)?	Yes
				One- or two-tailed P value?	Two-tailed
				Sum of ranks in column A,B	24.50 , 53.50
				Mann-Whitney U	3.5
				Difference between medians
				Median of column A	0.000, n=6
				Median of column B	0.02471, n=6
				Difference: Actual	0.02471
				Difference: Hodges-Lehmann	0.0219

[truncated: 1 more sheets: Fig.4G]
